# Supplementary material for: Skin Substitute Preparation Method Induces Immunomodulatory Changes in Co-Incubated Cells through Collagen Modification
Source: Pharmaceutics. 2021 Dec 15;13(12):2164. doi: 10.3390/pharmaceutics13122164 (PMC8705760; doi:10.3390/pharmaceutics13122164)
Supplement: Supplementary file 1 [file pharmaceutics-13-02164-s001.zip]

Archive with 1 entries (1 files):
- pharmaceutics-1456207-supplementary.pdf
